# Supplementary material for: Mechanisms of a Mycobacterium tuberculosis Active Peptide
Source: Pharmaceutics. 2023 Feb 6;15(2):540. doi: 10.3390/pharmaceutics15020540 (PMC9958537; doi:10.3390/pharmaceutics15020540)
Supplement: Supplementary file 1 [file pharmaceutics-15-00540-s001.zip]

Archive with 1 entries (1 files):
- pharmaceutics-2182065-supplementary.pdf
